# Supplementary material for: Polyketide synthases of Diaporthe helianthi and involvement of DhPKS1 in virulence on sunflower
Source: BMC Genomics. 2018 Jan 6;19:27. doi: 10.1186/s12864-017-4405-z (PMC5756342; doi:10.1186/s12864-017-4405-z)
Supplement: Additional file 1: — List of the 40 putative PKS in Diaporthe helianthi isolate 7/96 and related information. Domain analyses revealed that most PKS genes coded by D. helianthi are highly reducing PKSs, whereas only eight PKSs lack reducing domains and cluster with non-reducing PKSs. In grey are highlighted the genes partially sequenced. (XLSX 76 kb) [file 12864_2017_4405_MOESM1_ESM.xlsx]

## Sheet: Sheet1
Locus_tag	Name	Accession	Scaffold	start	end	lenght	Domain structure	Type	Description	Organism	Max score	Total score	Query cover	E value	Ident	Accession2	N2	N3	N4	N5
DHEL01v2_02263	DhPKS01					2501	(KS: 26-461; AT: 594-914; DH: 987-1170; KR: 2135-2309; ACP: 2425-2496)	HR	Nonribosomal peptide synthetase 14	Valsa mali var. pyri	2701	2701	0.99	0	0.55	KUI55300.1	KUI67109.1	OIW27845.1	KXX76983.1	EQB43400.1
DHEL01v2_07260	DhPKS02					2635	(KS: 18-444; AT: 607-928; DH: 1003-1205; MT: 1522-1625; ER: 1928-2240; KR: 2265-2443; ACP: 2561-2620)	HR	hypothetical protein	Pseudomassariella vexata	4172	4172	0.99	0	0.76	ORY63304.1	XP_018075205.1	OAA40092.1	KGO64075.1	KOS37228.1
DHEL01v2_10445	DhPKS03					1798	(KS: 12-438; AT: 558-851; KR: 1418-1612; ACP: 1723-1794)	HR	putative 6-methylsalicylic acid synthase protein	Neofusicoccum parvum	2565	2565	0.99	0	0.71	XP_007585471.1	EKG12695.1	XP_020127048.1	OMP82731.1	KKY27874.1
DHEL01v2_07393	DhPKS04					3071	(KS: 13-427; AT: 529-860; DH: 930-1119; ER: 1664-1966; KR: 1995-2174; ACP: 2310-2382)	HR	Lovastatin diketide synthase LovF	Valsa mali var. pyri	3371	3371	0.99	0	0.57	KUI60431.1	KUI66310.1	XP_007792497.1	KFG78606.1	KID70413.1
DHEL01v2_03905	DhPKS05					2585	(KS: 5-429; AT: 578-913; DH: 984-1168; MT: 1473-1578; ER: 1868-2184; KR: 2208-2387; ACP: 2505-2576)	HR	Lovastatin diketide synthase LovF	Valsa mali	3929	3929	1	0	0.73	KUI73389.1	KUI56159.1	KKY36153.1	OLN83448.1	KZL64051.1
DHEL01v2_08685	DhPKS06					3013	(KS: 7-439; AT: 552-872; DH: 945-1120; MT: 1426-1527; KR: 2123-2304; ACP: 2422-2494)	hybrid	beta-ketoacyl synthase domain-containing protein	Colletotrichum salicis	4230	4230	0.99	0	0.68	KXH63779.1	XP_007602284.1	KXH48923.1	OLN97460.1	KXH44578.1
DHEL01v2_09512	DhPKS07					2140	(KS: 350-781; AT: 886-1241; TE: 1958-2018)	NR	hypothetical protein	Chaetomium globosum	1655	1655	0.94	0	0.48	XP_001225797.1	XP_002151003.1	KFX41554.1	AEX63665.1	KKP00966.1
DHEL01v2_07371	DhPKS08					2193	(KS: 369-799; AT: 902-1210; ACP: 1661-1855; TE: 1909-2016)	NR	putative polyketide synthase	Diaporthe ampelina	3341	3341	1	0	0.75	KKY30493.1	KGO64311.1	XP_016600677.1	XP_001911464.1	EPE10458.1
DHEL01v2_03490	DhPKS09					2519	(KS: 12-444; AT: 557-785; DH: 849-1021; MT: 1345-1453; ER: 1747-2068; KR: 2103-2287; ACP: 2441-2510)	HR	polyketide synthase	Aspergillus bombycis	1581	1581	0.99	0	0.39	OGM47171.1	KZL70108.1	KDN65693.1	ENH79631.1	KZL86348.1
DHEL01v2_04618	DhPKS10					2209	(KS: 15-442; AT: 562-875; DH: 944-1134; ER: 1494-1799; KR: 1826-2005)	HR	Lovastatin diketide synthase LovF	Valsa mali	3189	3189	0.99	0	0.71	KUI73152.1	KUI57610.1	KKY32350.1	ORY55289.1	OTA58590.1
DHEL01v2_12905	DhPKS11					171	(KS: 13-171)	partial	polyketide synthetase, partial	Thermothelomyces thermophila	220	220	0.84	3e-63	0.72	XP_003662726.1	KIM94019.1	OJJ29725.1	KXH29539.1	XP_008096310.1
DHEL01v2_07301	DhPKS12					2492	(KS: 422-863; AT: 988-1321)	NR	beta-ketoacyl synthase domain-containing protein	Colletotrichum graminicola	2309	2309	0.99	0	0.52	XP_008100727.1	XP_003717493.1	ELQ38934.1	ELQ61531.1	XP_002487778.1
DHEL01v2_02287	DhPKS13					4088	(KS: 20-457; AT: 572-893; DH: 968-1149; MT: 1456-1556; KR: 2160-2340; ACP: 2463-3728)	hybrid	hybrid nrps pks	Colletotrichum gloeosporioides	6355	6355	1	0	0.76	XP_007287453.1	XP_018164608.1	AFI23579.1	CCF46685.1	XP_018074800.1
DHEL01v2_09610	DhPKS14					2191	(KS: 392-827; AT: 928-1233; ACP: 1678-1861; TE: 1932-2035)	NR	putative polyketide synthase	Diaporthe ampelina	3459	3650	0.95	0	0.85	KKY39756.1	KUI67140.1	KUI61219.1	KUI59482.1	KUI72115.1
DHEL01v2_06015	DhPKS15					1613	(KS: 1-216; AT: 329-693; DH: 768-990; MT: 1319-1434)	partial	Polyketide synthase-nonribosomal peptide synthetase 1	Colletotrichum chlorophyti	1169	1169	0.99	0	0.41	OLN95800.1	CCF32519.1	KID84093.1	XP_014573816.1	KFG81513.1
DHEL01v2_06179	DhPKS16					3886	(KS: 8-411; AT: 448-766; DH: 836-1012; MT: 1311-1412; KR: 2010-2167; ACP: 2284-3552)	hybrid	hypothetical protein	Stachybotrys chartarum	3683	4299	0.99	0	0.53	KEY72628.1	KFA72014.1	EPS29069.1	SLM36899.1	ARF05979.1
DHEL01v2_07603	DhPKS17					2616	(KS: 14-444; AT: 590-905; DH: 978-1155; MT: 1466-1570; ER: 1873-2187; KR: 2211-2391; ACP: 2543-2616)	HR	hypothetical protein	Podospora anserina	2868	2868	0.99	0	0.56	XP_001905772.1	KIL87838.1	XP_007827265.1	KKY30089.1	CRG92723.1
DHEL01v2_05502	DhPKS18					2161	(KS: 384-826; AT: 939-1264; DH: 1328-1478; TE: 1874-2138)	NR	hypothetical protein	Colletotrichum fioriniae	1740	1740	0.91	0	0.48	XP_007598227.1	KXH65051.1	KXH32205.1	EQB53326.1	ADM79459.1
DHEL01v2_05430	DhPKS19					2647	(KS: 14-448; AT: 575-908; DH: 979-1174; MT: 1511-1622; ER: 1926-2241; KR: 2265-2447; ACP: 2566-2637)	HR	beta-ketoacyl synthase domain-containing protein	Colletotrichum graminicola	4512	4512	0.99	0	0.83	XP_008100415.1	KKY39735.1	XP_003710791.1	XP_018150468.1	KDN68596.1
DHEL01v2_09690	DhPKS20					1996	(KS: 395-763; AT: 870-1175; ACP: 1568-1639;TE: 1740-1861)	NR	polyketide synthase	Aspergillus luchuensis	1711	1711	0.97	0	0.46	GAT29831.1	XP_016614249.1	XP_007740172.1	KFY84003.1	KFY87224.1
DHEL01v2_06959	DhPKS21					814	(KS: 22-432; AT: 547-812)	partial	hypothetical protein	Aspergillus glaucus	844	844	0.97	0	0.53	OJJ83634.1	ODM22003.1	APX43996.1	OTB07645.1	KEY69108.1
DHEL01v2_10242	DhPKS22					2505	(KS: 65-487; AT: 604-934; DH: 1013-1197; ER: 1764-2084; KR: 2108-2290)	HR	Polyketide synthase-nonribosomal peptide synthetase 3	Colletotrichum chlorophyti	4001	4001	0.99	0	0.81	OLN93284.1	OQE43486.1	KFA67206.1	KFA56082.1	KEY64667.1
DHEL01v2_11118	DhPKS23					787	(KS: 13-448; AT: 559-787)	partial	hypothetical protein	Pestalotiopsis fici	1236	1236	0.97	0	0.77	XP_007834713.1	XP_016251536.1	OQV09153.1	XP_007729187.1	OAL34253.1
DHEL01v2_07446	DhPKS24					2545	(KS: 31-458; AT: 560-876; DH: 945-1129; MT: 1441-1548; ER: 1837-2158; KR: 2181-2361; ACP: 2470-2541)	HR	hypothetical protein	Unkown	2841	2841	0.98	0	0.55	GAW16135.1	OTB08947.1	ORY03471.1	KGO42050.1	XP_016602196.1
DHEL01v2_06366	DhPKS25					2590	(KS: 7-429; AT: 564-890; DH: 958-1142; MT: 1462-1571; ER: 1862-2185; KR: 2215-2394; ACP: 2515-2586)	HR	putative polyketide synthase	Diaporthe ampelina	4127	4127	1	0	0.81	KKY29455.1	XP_007812233.1	XP_018141885.1	KEQ81107.1	APX43987.1
DHEL01v2_10201	DhPKS26					2543	(KS: 21-447; AT: 585-901; DH: 979-1196; ER: 1812-2130; KR: 2162-2342; ACP: 2465-2536)	HR	PKS01 highly reducing polyketide synthase	Chaetomium chiversii	2222	2222	0.99	0	0.5	ACM42412.1	XP_002150998.1	KFX41560.1	KEY74803.1	KFA49985.1
DHEL01v2_09691	DhPKS27					2064	(KS: 410-833; AT: 960-1273;ACP: 1831-1902;TE: 1986-2062)	NR	putative conidial yellow pigment biosynthesis polyketide synthase	Colletotrichum sublineola	1337	1452	0.98	0	0.43	KDN72174.1	SLM34324.1	OCK77458.1	ADM79459.1	XP_001911464.1
DHEL01v2_07980	DhPKS28					2169	(KS: 384-816; AT: 912-1212; ACP: 1657-1858; TE: 1929-2032)	NR	Conidial yellow pigment biosynthesis polyketide synthase	Valsa mali	3741	3741	1	0	0.82	KUI74098.1	KUI58481.1	XP_007912544.1	KXX76280.1	XP_001910795.1
DHEL01v2_03954	DhPKS29					1843	(KS: 438-873; AT: 974-1274; ACP: 1771-1842)	NR	polyketide synthase	Pestalotiopsis microspora	2584	2584	0.99	0	0.68	APX43979.1	XP_018067960.1	KKK15179.1	KFY28347.1	OJI96122.1
DHEL01v2_08016	DhPKS30					2624	(KS: 29-449; AT: 562-892; DH: 957-1130; MT: 1449-1563; ER: 1895-2207; KR: 2235-2413; ACP: 2545-2616)	HR	putative polyketide synthase	Diaporthe ampelina	4235	4235	0.99	0	0.82	KKY39789.1	OCK93825.1	KIM92741.1	XP_016639848.1	XP_016639848.1
DHEL01v2_09280	DhPKS31					2753	(ACP: 547-2394; KS: 646-1082; AT: 1206-1553; DH: 1574-1754; KR: 2046-2227; TE: 2534-2730)	HR	polyketide synthase	Pestalotiopsis microspora	2692	2692	0.99	0	0.53	APX43991.1	XP_007831132.1	XP_007842103.1	APX44013.1	WP_006374567.1
DHEL01v2_08824	DhPKS32					2484	(KS: 9-445; AT: 551-869; DH: 945-1117; MT: 1421-1522; KR: 2109-2286; ACP: 2398-2470)	HR	putative polyketide synthase	Glonium stellatum	2770	2770	0.99	0	0.56	OCL13419.1	OLN93260.1	KZL66594.1	XP_008031646.1	ORY02745.1
DHEL01v2_01743	DhPKS33					2254	(KS: 1-109; AT: 280-568; DH: 637-825; MT: 1127-1236; ER: 1534-1849; KR: 1873-2052; ACP: 2178-2249)	HR	putative polyketide synthase	Diaporthe ampelina	3522	3522	0.91	0	0.83	KKY34123.1	XP_007796340.1	XP_007791641.1	KKP03565.1	XP_018663939.1
DHEL01v2_09082	DhPKS34					2365	(KS: 54-479; AT: 613-949; DH: 1025-1212; ER: 1611-1952; KR: 1977-2158; ACP: 2286-2357)	HR	putative fatty acid synthase s-acetyltransferase	Diaporthe ampelina	3369	3647	0.93	0	0.79	KKY31461.1	ENH82089.1	OLN86478.1	OHE94116.1	XP_007590922.1
DHEL01v2_12882	DhPKS35					441	(KS: 65-440)	partial	polyketide synthase	Pestalotiopsis microspora	696	696	0.99	0	0.77	APX44001.1	XP_001274957.1	XP_013329837.1	XP_001215858.1	OKO95581.1
DHEL01v2_11510	DhPKS36					2422	(KS: 56-488; AT: 603-917; DH: 995-1168; ER: 1701-2013; KR: 2036-2217)	HR	putative polyketide synthase	Coniochaeta ligniaria	4193	4193	0.99	0	0.85	OIW31083.1	ORY69611.1	KKP02218.1	OPB46148.1	APX43984.1
DHEL01v2_08790	DhPKS37					2597	(KS: 11-433; AT: 593-912; DH: 980-1172; MT: 1487-1593; ER: 1888-2202; KR: 2225-2403; ACP: 2521-2592)	HR	beta-ketoacyl synthase domain-containing protein	Colletotrichum fioriniae	3758	3758	0.99	0	0.71	XP_007595804.1	OLN91972.1	KXH36687.1	KXH61707.1	KZL70949.1
DHEL01v2_09887	DhPKS38					2652	(KS: 11-437; AT: 616-942; DH: 1019-1219; MT: 1528-1638; ER: 1937-2252; KR: 2276-2456; ACP: 2579-2638)	HR	putative polyketide synthase	Diaporthe ampelina	3710	3710	0.78	0	0.86	KKY35203.1	XP_018151609.1	ENH85407.1	XP_003303358.1	EQB53365.1
DHEL01v2_09753	DhPKS40					2511	(KS: 35-456; AT: 555-860; DH: 924-1094; MT: 1405-1512; ER: 1779-2094; KR: 2119-2300; ACP: 2432-2503)	HR	hypothetical protein	Oidiodendron maius	3531	3531	0.98	0	0.69	KIM98589.1	KKY29355.1	KZL65611.1	XP_007278664.1	XP_001910647.1
DHEL01v2_09761	DhPKS41					2380	(KS: 11-440; AT: 548-861; DH: 935-1114; ER: 1691-2006; KR: 2030-2211; ACP: 2304-2374)	HR	Lovastatin diketide synthase LovF	Valsa mali	3945	3945	0.99	0	0.79	KUI64629.1	OQE88936.1	XP_015406506.1	OGM43504.1	XP_016595010.1

## Sheet: Sheet3
Sequence Name	Abbr.	Minimum	Maximum	Name	Type	Id	InterPro ID	Column1
DHEL01v2_01743-RA	AT	280	568	PKS_AT	SMART	SM00827	IPR020801	4		KS	SM00825	IPR020841
DHEL01v2_01743-RA	DH	637	825	PKS_DH	SMART	SM00826	IPR020807	5		AT	SM00827	IPR020801
DHEL01v2_01743-RA	MT	1127	1236	Methyltransf_12	Pfam	PF08242	IPR013217	7		DH	SM00826	IPR020807
DHEL01v2_01743-RA	ER	1534	1849	PKS_ER_names_mod	SMART	SM00829	IPR020843	8		MT	PF08242	IPR013217
DHEL01v2_01743-RA	KR	1873	2052	PKS_KR	SMART	SM00822	IPR013968	11		ER	SM00829	IPR020843
DHEL01v2_01743-RA	ACP	2178	2249	PKS_PP	SMART	SM00823	IPR020806	12		KR	SM00822	IPR013968
DHEL01v2_02263-RA	KS	26	461	PKS_KS	SMART	SM00825	IPR020841	15		ACP	SM00823	IPR020806
DHEL01v2_02263-RA	AT	594	914	PKS_AT	SMART	SM00827	IPR020801	19		TE	PF00975	IPR001031
DHEL01v2_02263-RA	DH	987	1170	PKS_DH	SMART	SM00826	IPR020807	20
DHEL01v2_02263-RA	KR	2135	2309	PKS_KR	SMART	SM00822	IPR013968	22
DHEL01v2_02263-RA	ACP	2425	2496	PKS_PP	SMART	SM00823	IPR020806	24
DHEL01v2_02287-RA	KS	20	457	PKS_KS	SMART	SM00825	IPR020841	27
DHEL01v2_02287-RA	AT	572	893	PKS_AT	SMART	SM00827	IPR020801	31
DHEL01v2_02287-RA	DH	968	1149	PKS_DH	SMART	SM00826	IPR020807	32
DHEL01v2_02287-RA	MT	1456	1556	Methyltransf_12	Pfam	PF08242	IPR013217	34
DHEL01v2_02287-RA	KR	2160	2340	PKS_KR	SMART	SM00822	IPR013968	35
DHEL01v2_02287-RA	ACP	2463	3728	PKS_PP	SMART	SM00823	IPR020806	37
DHEL01v2_03490-RA	KS	12	444	PKS_KS	SMART	SM00825	IPR020841	43
DHEL01v2_03490-RA	AT	557	785	PKS_AT	SMART	SM00827	IPR020801	47
DHEL01v2_03490-RA	DH	849	1021	PKS_DH	SMART	SM00826	IPR020807	48
DHEL01v2_03490-RA	MT	1345	1453	Methyltransf_12	Pfam	PF08242	IPR013217	50
DHEL01v2_03490-RA	ER	1747	2068	PKS_ER_names_mod	SMART	SM00829	IPR020843	51
DHEL01v2_03490-RA	KR	2103	2287	PKS_KR	SMART	SM00822	IPR013968	54
DHEL01v2_03490-RA	ACP	2441	2510	PKS_PP	SMART	SM00823	IPR020806	56
DHEL01v2_03905-RA	KS	5	429	PKS_KS	SMART	SM00825	IPR020841	58
DHEL01v2_03905-RA	AT	578	913	PKS_AT	SMART	SM00827	IPR020801	62
DHEL01v2_03905-RA	DH	984	1168	PKS_DH	SMART	SM00826	IPR020807	63
DHEL01v2_03905-RA	MT	1473	1578	Methyltransf_12	Pfam	PF08242	IPR013217	65
DHEL01v2_03905-RA	ER	1868	2184	PKS_ER_names_mod	SMART	SM00829	IPR020843	66
DHEL01v2_03905-RA	KR	2208	2387	PKS_KR	SMART	SM00822	IPR013968	68
DHEL01v2_03905-RA	ACP	2505	2576	PKS_PP	SMART	SM00823	IPR020806	69
DHEL01v2_03954-RA	KS	438	873	PKS_KS	SMART	SM00825	IPR020841	73
DHEL01v2_03954-RA	AT	974	1274	PKS_AT	SMART	SM00827	IPR020801	77
DHEL01v2_03954-RA	ACP	1771	1842	PKS_PP	SMART	SM00823	IPR020806	79
DHEL01v2_04618-RA	KS	15	442	PKS_KS	SMART	SM00825	IPR020841	82
DHEL01v2_04618-RA	AT	562	875	PKS_AT	SMART	SM00827	IPR020801	86
DHEL01v2_04618-RA	DH	944	1134	PKS_DH	SMART	SM00826	IPR020807	87
DHEL01v2_04618-RA	ER	1494	1799	PKS_ER_names_mod	SMART	SM00829	IPR020843	89
DHEL01v2_04618-RA	KR	1826	2005	PKS_KR	SMART	SM00822	IPR013968	92
DHEL01v2_05430-RA	KS	14	448	PKS_KS	SMART	SM00825	IPR020841	95
DHEL01v2_05430-RA	AT	575	908	PKS_AT	SMART	SM00827	IPR020801	99
DHEL01v2_05430-RA	DH	979	1174	PKS_DH	SMART	SM00826	IPR020807	100
DHEL01v2_05430-RA	MT	1511	1622	Methyltransf_12	Pfam	PF08242	IPR013217	102
DHEL01v2_05430-RA	ER	1926	2241	PKS_ER_names_mod	SMART	SM00829	IPR020843	103
DHEL01v2_05430-RA	KR	2265	2447	PKS_KR	SMART	SM00822	IPR013968	107
DHEL01v2_05430-RA	ACP	2566	2637	PKS_PP	SMART	SM00823	IPR020806	108
DHEL01v2_05502-RA	KS	384	826	PKS_KS	SMART	SM00825	IPR020841	112
DHEL01v2_05502-RA	AT	939	1264	PKS_AT	SMART	SM00827	IPR020801	115
DHEL01v2_05502-RA	DH	1328	1478	PKS_DH	SMART	SM00826	IPR020807	116
DHEL01v2_05502-RA	TE	1874	2138	Thioesterase	Pfam	PF00975	IPR001031	119
DHEL01v2_06015-RA	KS	1	216	PKS_KS	SMART	SM00825	IPR020841	121
DHEL01v2_06015-RA	AT	329	693	PKS_AT	SMART	SM00827	IPR020801	125
DHEL01v2_06015-RA	DH	768	990	PKS_DH	SMART	SM00826	IPR020807	126
DHEL01v2_06015-RA	MT	1319	1434	Methyltransf_12	Pfam	PF08242	IPR013217	128
DHEL01v2_06179-RA	KS	8	411	PKS_KS	SMART	SM00825	IPR020841	130
DHEL01v2_06179-RA	AT	448	766	PKS_AT	SMART	SM00827	IPR020801	133
DHEL01v2_06179-RA	DH	836	1012	PKS_DH	SMART	SM00826	IPR020807	134
DHEL01v2_06179-RA	MT	1311	1412	Methyltransf_12	Pfam	PF08242	IPR013217	136
DHEL01v2_06179-RA	KR	2010	2167	PKS_KR	SMART	SM00822	IPR013968	137
DHEL01v2_06179-RA	ACP	2284	3552	PKS_PP	SMART	SM00823	IPR020806	139
DHEL01v2_06366-RA	KS	7	429	PKS_KS	SMART	SM00825	IPR020841	145
DHEL01v2_06366-RA	AT	564	890	PKS_AT	SMART	SM00827	IPR020801	149
DHEL01v2_06366-RA	DH	958	1142	PKS_DH	SMART	SM00826	IPR020807	150
DHEL01v2_06366-RA	MT	1462	1571	Methyltransf_12	Pfam	PF08242	IPR013217	152
DHEL01v2_06366-RA	ER	1862	2185	PKS_ER_names_mod	SMART	SM00829	IPR020843	153
DHEL01v2_06366-RA	KR	2215	2394	PKS_KR	SMART	SM00822	IPR013968	157
DHEL01v2_06366-RA	ACP	2515	2586	PKS_PP	SMART	SM00823	IPR020806	158
DHEL01v2_06959-RA	KS	22	432	PKS_KS	SMART	SM00825	IPR020841	161
DHEL01v2_06959-RA	AT	547	812	PKS_AT	SMART	SM00827	IPR020801	165
DHEL01v2_07260-RA	KS	18	444	PKS_KS	SMART	SM00825	IPR020841	167
DHEL01v2_07260-RA	AT	607	928	PKS_AT	SMART	SM00827	IPR020801	171
DHEL01v2_07260-RA	DH	1003	1205	PKS_DH	SMART	SM00826	IPR020807	172
DHEL01v2_07260-RA	MT	1522	1625	Methyltransf_12	Pfam	PF08242	IPR013217	174
DHEL01v2_07260-RA	ER	1928	2240	PKS_ER_names_mod	SMART	SM00829	IPR020843	175
DHEL01v2_07260-RA	KR	2265	2443	PKS_KR	SMART	SM00822	IPR013968	179
DHEL01v2_07260-RA	ACP	2561	2620	PKS_PP	SMART	SM00823	IPR020806	180
DHEL01v2_07301-RA	KS	422	863	PKS_KS	SMART	SM00825	IPR020841	184
DHEL01v2_07301-RA	AT	988	1321	PKS_AT	SMART	SM00827	IPR020801	186
DHEL01v2_07371-RA	KS	369	799	PKS_KS	SMART	SM00825	IPR020841	192
DHEL01v2_07371-RA	AT	902	1210	PKS_AT	SMART	SM00827	IPR020801	195
DHEL01v2_07371-RA	ACP	1661	1855	PKS_PP	SMART	SM00823	IPR020806	197
DHEL01v2_07371-RA	TE	1909	2016	Thioesterase	Pfam	PF00975	IPR001031	200
DHEL01v2_07393-RA	KS	13	427	PKS_KS	SMART	SM00825	IPR020841	202
DHEL01v2_07393-RA	AT	529	860	PKS_AT	SMART	SM00827	IPR020801	206
DHEL01v2_07393-RA	DH	930	1119	PKS_DH	SMART	SM00826	IPR020807	207
DHEL01v2_07393-RA	ER	1664	1966	PKS_ER_names_mod	SMART	SM00829	IPR020843	209
DHEL01v2_07393-RA	KR	1995	2174	PKS_KR	SMART	SM00822	IPR013968	210
DHEL01v2_07393-RA	ACP	2310	2382	PKS_PP	SMART	SM00823	IPR020806	212
DHEL01v2_07446-RA	KS	31	458	PKS_KS	SMART	SM00825	IPR020841	216
DHEL01v2_07446-RA	AT	560	876	PKS_AT	SMART	SM00827	IPR020801	220
DHEL01v2_07446-RA	DH	945	1129	PKS_DH	SMART	SM00826	IPR020807	221
DHEL01v2_07446-RA	MT	1441	1548	Methyltransf_12	Pfam	PF08242	IPR013217	223
DHEL01v2_07446-RA	ER	1837	2158	PKS_ER_names_mod	SMART	SM00829	IPR020843	224
DHEL01v2_07446-RA	KR	2181	2361	PKS_KR	SMART	SM00822	IPR013968	227
DHEL01v2_07446-RA	ACP	2470	2541	PKS_PP	SMART	SM00823	IPR020806	228
DHEL01v2_07603-RA	KS	14	444	PKS_KS	SMART	SM00825	IPR020841	231
DHEL01v2_07603-RA	AT	590	905	PKS_AT	SMART	SM00827	IPR020801	235
DHEL01v2_07603-RA	DH	978	1155	PKS_DH	SMART	SM00826	IPR020807	236
DHEL01v2_07603-RA	MT	1466	1570	Methyltransf_12	Pfam	PF08242	IPR013217	238
DHEL01v2_07603-RA	ER	1873	2187	PKS_ER_names_mod	SMART	SM00829	IPR020843	239
DHEL01v2_07603-RA	KR	2211	2391	PKS_KR	SMART	SM00822	IPR013968	242
DHEL01v2_07603-RA	ACP	2543	2616	PKS_PP	SMART	SM00823	IPR020806	243
DHEL01v2_07980-RA	KS	384	816	PKS_KS	SMART	SM00825	IPR020841	247
DHEL01v2_07980-RA	AT	912	1212	PKS_AT	SMART	SM00827	IPR020801	250
DHEL01v2_07980-RA	ACP	1657	1858	PKS_PP	SMART	SM00823	IPR020806	252
DHEL01v2_07980-RA	TE	1929	2032	Thioesterase	Pfam	PF00975	IPR001031	255
DHEL01v2_08016-RA	KS	29	449	PKS_KS	SMART	SM00825	IPR020841	257
DHEL01v2_08016-RA	AT	562	892	PKS_AT	SMART	SM00827	IPR020801	261
DHEL01v2_08016-RA	DH	957	1130	PKS_DH	SMART	SM00826	IPR020807	262
DHEL01v2_08016-RA	MT	1449	1563	Methyltransf_12	Pfam	PF08242	IPR013217	264
DHEL01v2_08016-RA	ER	1895	2207	PKS_ER_names_mod	SMART	SM00829	IPR020843	265
DHEL01v2_08016-RA	KR	2235	2413	PKS_KR	SMART	SM00822	IPR013968	269
DHEL01v2_08016-RA	ACP	2545	2616	PKS_PP	SMART	SM00823	IPR020806	270
DHEL01v2_08685-RA	KS	7	439	PKS_KS	SMART	SM00825	IPR020841	273
DHEL01v2_08685-RA	AT	552	872	PKS_AT	SMART	SM00827	IPR020801	277
DHEL01v2_08685-RA	DH	945	1120	PKS_DH	SMART	SM00826	IPR020807	278
DHEL01v2_08685-RA	MT	1426	1527	Methyltransf_12	Pfam	PF08242	IPR013217	280
DHEL01v2_08685-RA	KR	2123	2304	PKS_KR	SMART	SM00822	IPR013968	281
DHEL01v2_08685-RA	ACP	2422	2494	PKS_PP	SMART	SM00823	IPR020806	283
DHEL01v2_08790-RA	KS	11	433	PKS_KS	SMART	SM00825	IPR020841	287
DHEL01v2_08790-RA	AT	593	912	PKS_AT	SMART	SM00827	IPR020801	291
DHEL01v2_08790-RA	DH	980	1172	PKS_DH	SMART	SM00826	IPR020807	292
DHEL01v2_08790-RA	MT	1487	1593	Methyltransf_12	Pfam	PF08242	IPR013217	294
DHEL01v2_08790-RA	ER	1888	2202	PKS_ER_names_mod	SMART	SM00829	IPR020843	295
DHEL01v2_08790-RA	KR	2225	2403	PKS_KR	SMART	SM00822	IPR013968	298
DHEL01v2_08790-RA	ACP	2521	2592	PKS_PP	SMART	SM00823	IPR020806	299
DHEL01v2_08824-RA	KS	9	445	PKS_KS	SMART	SM00825	IPR020841	302
DHEL01v2_08824-RA	AT	551	869	PKS_AT	SMART	SM00827	IPR020801	306
DHEL01v2_08824-RA	DH	945	1117	PKS_DH	SMART	SM00826	IPR020807	307
DHEL01v2_08824-RA	MT	1421	1522	Methyltransf_12	Pfam	PF08242	IPR013217	309
DHEL01v2_08824-RA	KR	2109	2286	PKS_KR	SMART	SM00822	IPR013968	310
DHEL01v2_08824-RA	ACP	2398	2470	PKS_PP	SMART	SM00823	IPR020806	312
DHEL01v2_09082-RA	KS	54	479	PKS_KS	SMART	SM00825	IPR020841	314
DHEL01v2_09082-RA	AT	613	949	PKS_AT	SMART	SM00827	IPR020801	318
DHEL01v2_09082-RA	DH	1025	1212	PKS_DH	SMART	SM00826	IPR020807	319
DHEL01v2_09082-RA	ER	1611	1952	PKS_ER_names_mod	SMART	SM00829	IPR020843	321
DHEL01v2_09082-RA	KR	1977	2158	PKS_KR	SMART	SM00822	IPR013968	323
DHEL01v2_09082-RA	ACP	2286	2357	PKS_PP	SMART	SM00823	IPR020806	324
DHEL01v2_09280-RA	ACP	547	2394	PKS_PP	SMART	SM00823	IPR020806	327
DHEL01v2_09280-RA	KS	646	1082	PKS_KS	SMART	SM00825	IPR020841	330
DHEL01v2_09280-RA	AT	1206	1553	PKS_AT	SMART	SM00827	IPR020801	334
DHEL01v2_09280-RA	DH	1574	1754	PKS_DH	SMART	SM00826	IPR020807	335
DHEL01v2_09280-RA	KR	2046	2227	PKS_KR	SMART	SM00822	IPR013968	338
DHEL01v2_09280-RA	TE	2534	2730	Thioesterase	Pfam	PF00975	IPR001031	340
DHEL01v2_09512-RA	KS	350	781	PKS_KS	SMART	SM00825	IPR020841	343
DHEL01v2_09512-RA	AT	886	1241	PKS_AT	SMART	SM00827	IPR020801	346
DHEL01v2_09512-RA	TE	1958	2018	Thioesterase	Pfam	PF00975	IPR001031	349
DHEL01v2_09610-RA	KS	392	827	PKS_KS	SMART	SM00825	IPR020841	352
DHEL01v2_09610-RA	AT	928	1233	PKS_AT	SMART	SM00827	IPR020801	355
DHEL01v2_09610-RA	ACP	1678	1861	PKS_PP	SMART	SM00823	IPR020806	357
DHEL01v2_09610-RA	TE	1932	2035	Thioesterase	Pfam	PF00975	IPR001031	359
DHEL01v2_09690-RA	KS	395	763	PKS_KS	SMART	SM00825	IPR020841	362
DHEL01v2_09690-RA	AT	870	1175	PKS_AT	SMART	SM00827	IPR020801	365
DHEL01v2_09690-RA	ACP	1568	1639	PKS_PP	SMART	SM00823	IPR020806	367
DHEL01v2_09690-RA	TE	1740	1861	Thioesterase	Pfam	PF00975	IPR001031	369
DHEL01v2_09691-RA	KS	410	833	PKS_KS	SMART	SM00825	IPR020841	372
DHEL01v2_09691-RA	AT	960	1273	PKS_AT	SMART	SM00827	IPR020801	375
DHEL01v2_09691-RA	ACP	1831	1902	PKS_PP	SMART	SM00823	IPR020806	377
DHEL01v2_09691-RA	TE	1986	2062	Thioesterase	Pfam	PF00975	IPR001031	379
DHEL01v2_09753-RA	KS	35	456	PKS_KS	SMART	SM00825	IPR020841	381
DHEL01v2_09753-RA	AT	555	860	PKS_AT	SMART	SM00827	IPR020801	385
DHEL01v2_09753-RA	DH	924	1094	PKS_DH	SMART	SM00826	IPR020807	386
DHEL01v2_09753-RA	MT	1405	1512	Methyltransf_12	Pfam	PF08242	IPR013217	388
DHEL01v2_09753-RA	ER	1779	2094	PKS_ER_names_mod	SMART	SM00829	IPR020843	389
DHEL01v2_09753-RA	KR	2119	2300	PKS_KR	SMART	SM00822	IPR013968	392
DHEL01v2_09753-RA	ACP	2432	2503	PKS_PP	SMART	SM00823	IPR020806	394
DHEL01v2_09761-RA	KS	11	440	PKS_KS	SMART	SM00825	IPR020841	397
DHEL01v2_09761-RA	AT	548	861	PKS_AT	SMART	SM00827	IPR020801	401
DHEL01v2_09761-RA	DH	935	1114	PKS_DH	SMART	SM00826	IPR020807	402
DHEL01v2_09761-RA	ER	1691	2006	PKS_ER_names_mod	SMART	SM00829	IPR020843	404
DHEL01v2_09761-RA	KR	2030	2211	PKS_KR	SMART	SM00822	IPR013968	407
DHEL01v2_09761-RA	ACP	2304	2374	PKS_PP	SMART	SM00823	IPR020806	408
DHEL01v2_09887-RA	KS	11	437	PKS_KS	SMART	SM00825	IPR020841	411
DHEL01v2_09887-RA	AT	616	942	PKS_AT	SMART	SM00827	IPR020801	415
DHEL01v2_09887-RA	DH	1019	1219	PKS_DH	SMART	SM00826	IPR020807	416
DHEL01v2_09887-RA	MT	1528	1638	Methyltransf_12	Pfam	PF08242	IPR013217	418
DHEL01v2_09887-RA	ER	1937	2252	PKS_ER_names_mod	SMART	SM00829	IPR020843	419
DHEL01v2_09887-RA	KR	2276	2456	PKS_KR	SMART	SM00822	IPR013968	422
DHEL01v2_09887-RA	ACP	2579	2638	PKS_PP	SMART	SM00823	IPR020806	423
DHEL01v2_10201-RA	KS	21	447	PKS_KS	SMART	SM00825	IPR020841	426
DHEL01v2_10201-RA	AT	585	901	PKS_AT	SMART	SM00827	IPR020801	430
DHEL01v2_10201-RA	DH	979	1196	PKS_DH	SMART	SM00826	IPR020807	431
DHEL01v2_10201-RA	ER	1812	2130	PKS_ER_names_mod	SMART	SM00829	IPR020843	433
DHEL01v2_10201-RA	KR	2162	2342	PKS_KR	SMART	SM00822	IPR013968	436
DHEL01v2_10201-RA	ACP	2465	2536	PKS_PP	SMART	SM00823	IPR020806	437
DHEL01v2_10242-RA	KS	65	487	PKS_KS	SMART	SM00825	IPR020841	439
DHEL01v2_10242-RA	AT	604	934	PKS_AT	SMART	SM00827	IPR020801	443
DHEL01v2_10242-RA	DH	1013	1197	PKS_DH	SMART	SM00826	IPR020807	444
DHEL01v2_10242-RA	ER	1764	2084	PKS_ER_names_mod	SMART	SM00829	IPR020843	446
DHEL01v2_10242-RA	KR	2108	2290	PKS_KR	SMART	SM00822	IPR013968	448
DHEL01v2_10445-RA	KS	12	438	PKS_KS	SMART	SM00825	IPR020841	451
DHEL01v2_10445-RA	AT	558	851	PKS_AT	SMART	SM00827	IPR020801	455
DHEL01v2_10445-RA	KR	1418	1612	PKS_KR	SMART	SM00822	IPR013968	457
DHEL01v2_10445-RA	ACP	1723	1794	PKS_PP	SMART	SM00823	IPR020806	458
DHEL01v2_11118-RA	KS	13	448	PKS_KS	SMART	SM00825	IPR020841	462
DHEL01v2_11118-RA	AT	559	787	PKS_AT	SMART	SM00827	IPR020801	466
DHEL01v2_11510-RA	KS	56	488	PKS_KS	SMART	SM00825	IPR020841	468
DHEL01v2_11510-RA	AT	603	917	PKS_AT	SMART	SM00827	IPR020801	472
DHEL01v2_11510-RA	DH	995	1168	PKS_DH	SMART	SM00826	IPR020807	473
DHEL01v2_11510-RA	ER	1701	2013	PKS_ER_names_mod	SMART	SM00829	IPR020843	475
DHEL01v2_11510-RA	KR	2036	2217	PKS_KR	SMART	SM00822	IPR013968	477
DHEL01v2_12882-RA	KS	65	440	PKS_KS	SMART	SM00825	IPR020841	479
DHEL01v2_12905-RA	KS	13	171	PKS_KS	SMART	SM00825	IPR020841	482
